# Supplementary material for: Structure-Activity Relationship Study of Majusculamide D: Overcoming Metabolic Instability and Severe Toxicity with a Fluoro Analogue
Source: Mar Drugs. 2024 Nov 29;22(12):537. doi: 10.3390/md22120537 (PMC11679793; doi:10.3390/md22120537)
Supplement: Supplementary file 1 [file marinedrugs-22-00537-s001.zip]

Archive with 1 entries (1 files):
- marinedrugs-3287802-supplementary.pdf
